# Supplementary material for: Swimming energetics of Atlantic salmon in relation to extended fasting at different temperatures
Source: Conserv Physiol. 2022 Jun 17;10(1):coac037. doi: 10.1093/conphys/coac037 (PMC9208137; doi:10.1093/conphys/coac037)
Supplement: Web_Material_coac037 [file web_material_coac037.zip]

Archive with 2 entries (2 files):
- Data Fastwell sust high temp.xlsx
- Supp. Swim tunnel setup.docx
