# Supplementary material for: Swimming energetics of Atlantic salmon in relation to extended fasting at different temperatures
Source: Conserv Physiol. 2022 Jun 17;10(1):coac037. doi: 10.1093/conphys/coac037 (PMC9208137; doi:10.1093/conphys/coac037)
Supplement: Web_Material_coac037 [file web_material_coac037.zip › Data Fastwell sust high temp.xlsx]

## Sheet: Figure 1
Figure 1 raw data
	Size parameters 9 degrees fed						Size parameters 9 degrees fasted						Size parameters 18 degrees fed						Size parameters 18 degrees fasted
	Trial	Fish	Weight, g	Length, cm	Condition factor		Trial	Fish	Weight, g	Length, cm	Condition factor		Trial	Fish	Weight, g	Length, cm	Condition factor		Trial	Fish	Weight, g	Length, cm	Condition factor
	1	1	337	30.1	1.23575		13	97	331	31	1.11107		7	49	405	32.4	1.19075		19	145	445	35	1.0379
	1	2	388	30.6	1.35415		13	98	477	34.8	1.13183		7	50	454	33.2	1.24063		19	146	598	38.2	1.07278
	1	3	396	31.6	1.25497		13	99	424	34.2	1.05996		7	51	503	33.6	1.32602		19	147	327	31.6	1.0363
	1	4	374	30.5	1.31817		13	100	399	33	1.11028		7	52	377	31.6	1.19476		19	148	419	34.2	1.04746
	1	5	488	32.8	1.38292		13	101	408	33.5	1.08524		7	53	588	35.4	1.32546		19	149	476	35.2	1.09139
	1	6	417	31	1.39975		13	102	515	35.2	1.18081		7	54	418	31.4	1.35017		19	150	528	36.5	1.08581
	1	7	452	32.8	1.2809		13	103	363	31.9	1.11824		7	55	554	34.5	1.34913		19	151	496	36.6	1.01167
	1	8	480	33	1.33567		13	104	471	34.8	1.11759		7	56	509	33.9	1.30653		19	152	475	34.4	1.16686
	2	9	535	34.3	1.32578		14	105	515	35.3	1.1708		8	57	462	33.2	1.26249		20	153	503	36.6	1.02595
	2	10	376	31.1	1.24999		14	106	483	34.8	1.14607		8	58	558	35.1	1.29037		20	154	403	34.1	1.01635
	2	11	516	33.7	1.34822		14	107	467	34.5	1.13726		8	59	629	36.5	1.29352		20	155	482	35.9	1.04175
	2	12	401	31.6	1.27082		14	108	557	36.7	1.12683		8	60	447	32.7	1.27839		20	156	507	36.5	1.04263
	2	13	388	30.6	1.35415		14	109	484	34.5	1.17866		8	61	459	32.7	1.31271		20	157	487	36.2	1.0266
	2	14	538	34.4	1.32162		14	110	338	31.8	1.05108		8	62	557	34.4	1.3683		20	158	441	34.8	1.04641
	2	15	381	31.5	1.21897		14	111	526	35.3	1.19581		8	63	397	31.4	1.28234		20	159	553	36.8	1.10964
	2	16	435	32	1.32751		14	112	466	34.8	1.10573								20	160	391	34	0.99481
													9	64	618	36.1	1.31361
	3	17	367	30.7	1.26838		15	113	337	32.7	0.963799		9	65	487	33.1	1.3429		21	161	394	34.4	0.967879
	3	18	450	33.4	1.20774		15	114	339	30.8	1.16024		9	66	502	33.4	1.3473		21	162	435	35	1.01458
	3	19	430	32.3	1.27603		15	115	363	32.6	1.04774		9	67	617	35.1	1.4268		21	163	455	35.3	1.0344
	3	20	375	30.8	1.28345		15	116	245	27.8	1.14033		9	68	486	32.7	1.38993		21	164	388	33.3	1.05075
	3	21	434	31.6	1.3754		15	117	412	33.4	1.10575		9	69	469	33.5	1.24749		21	165	461	35.4	1.03918
	3	22	472	33.5	1.25547		15	118	483	35.3	1.09805		9	70	462	33	1.28558		21	166	434	34	1.10421
	3	23	421	33.4	1.12991		15	119	391	32.8	1.10804		9	71	532	33.5	1.41507		21	167	502	36	1.07596
	3	24	490	33.6	1.29175		15	120	555	36.4	1.15077		9	72	521	34	1.32556		21	168	483	35.3	1.09805
	4	25	525	34	1.33574		16	121	380	32.8	1.07687		10	73	658	37	1.29903		22	169	401	34	1.02025
	4	26	327	29.4	1.28678		16	122	336	32	1.02539		10	74	505	33.9	1.29626		22	170	447	35.4	1.00762
	4	27	706	36.4	1.46386		16	123	415	34.1	1.04661		10	75	509	33.5	1.35389		22	171	461	35.8	1.00474
	4	28	373	31.5	1.19338		16	124	387	32.6	1.11701		10	76	417	30.7	1.44119		22	172	417	34.1	1.05165
	4	29	548	34.6	1.32298		16	125	360	32.5	1.0487		10	77	446	32	1.36108		22	173	482	35.9	1.04175
	4	30	472	32.7	1.34989		16	126	352	32.7	1.0067		10	78	428	31.5	1.36934		22	174	510	36.1	1.08405
	4	31	502	33.4	1.3473		16	127	377	32.8	1.06837		10	79	457	32.3	1.35615		22	175	463	34.9	1.08919
	4	32	371	30.4	1.32054		16	128	453	34.3	1.12258		10	80	570	35.3	1.29584		22	176	432	34.3	1.07054
	5	33	353	30.2	1.2816		17	129	377	33.3	1.02096		11	81	489	33.5	1.30069		23	177	521	37	1.02857
	5	34	539	34	1.37136		17	130	319	31	1.07079		11	82	585	34.7	1.40013		23	178	499	36.3	1.04323
	5	35	329	29.1	1.33511		17	131	518	36	1.11025		11	83	520	33.9	1.33476		23	179	490	35.8	1.06794
	5	36	586	35.2	1.3436		17	132	509	35.4	1.14738		11	84	576	34.9	1.35502		23	180	510	36.2	1.07509
	5	37	597	35.1	1.38055		17	133	503	35.2	1.15329		11	85	450	33	1.25219		23	181	425	33.3	1.15095
	5	38	395	31.1	1.31315		17	134	372	32.8	1.0542		11	86	538	34.2	1.34494		23	182	484	36.1	1.02878
	5	39	536	34	1.36373		17	135	392	32.4	1.15253		11	87	547	34.4	1.34373		23	183	509	36.3	1.06414
	5	40	362	30.8	1.23896		17	136	476	34.3	1.17957		11	88	655	36.2	1.38075		23	184	471	34.7	1.12728
	6	41	425	31.9	1.30923		18	137	335	32	1.02234		12	89	486	33.2	1.32807		24	185	458	34.4	1.1251
	6	42	419	31.5	1.34055		18	138	348	32.6	1.00445		12	90	455	32.1	1.37561		24	186	528	36.7	1.06816
	6	43	577	34.6	1.39299		18	139	380	33.5	1.01076		12	91	366	31.2	1.20508		24	187	497	36.2	1.04768
	6	44	429	32.5	1.2497		18	140	470	34.3	1.1647		12	92	559	35.3	1.27083		24	188	439	34.8	1.04166
	6	45	404	31.2	1.3302		18	141	390	32.8	1.10521		12	93	481	33	1.33845		24	189	419	34.7	1.00283
	6	46	481	32.7	1.37563		18	142	352	31.9	1.08435		12	94	512	33.6	1.34975		24	190	460	35.3	1.04576
	6	47	499	33.5	1.32729		18	143	474	34.9	1.11507		12	95	484	33.7	1.26461		24	191	367	33.4	0.984978
	6	48	518	33.6	1.36556		18	144	408	33.7	1.06603		12	96	587	35.7	1.29013		24	192	506	37.1	0.990898

## Sheet: Figure 2
Figure 2 raw data
	Ucrit 9 degrees fed fish					Ucrit 9 degrees fasted fish					Ucrit 18 degrees fed fish					Ucrit 18 degrees fasted fish
	Trial	Fish	Ucrit (cm/s)	Ucrit (BL/s)		Trial	Fish	Ucrit (cm/s)	Ucrit (BL/s)		Trial	Fish	Ucrit (cm/s)	Ucrit (BL/s)		Trial	Fish	Ucrit (cm/s)	Ucrit (BL/s)
	1	1	93.2083	3.09662		13	97	92.75	2.99194		7	49	105.55	3.25772		19	145	109.708	3.13452
	1	2	101.192	3.30692		13	98	94.7083	2.7215		7	50	106.617	3.21135		19	146	111.133	2.90925
	1	3	102.567	3.24578		13	99	96.875	2.8326		7	51	108.558	3.2309		19	147	113.783	3.60074
	1	4	104.283	3.41913		13	100	104.208	3.15783		7	52	109.65	3.46994		19	148	117.15	3.42544
	1	5	105.625	3.22027		13	101	105.833	3.1592		7	53	110.75	3.12853		19	149	118.367	3.36269
	1	6	106.175	3.425		13	102	106.958	3.03859		7	54	111.458	3.54963		19	150	121.425	3.32671
	1	7	107.475	3.27668		13	103	107.917	3.38297		7	55	114.508	3.31908		19	151	123.092	3.36316
	1	8	109.9	3.3303		13	104	112.292	3.22677		7	56	116.183	3.42724		19	152	126.642	3.68144
	2	9	92.625	2.70044		14	105	97.875	2.77266		8	57	107.25	3.23042		20	153	106.125	2.89959
	2	10	100.642	3.23607		14	106	104.333	2.99808		8	58	108.9	3.10256		20	154	107.233	3.14467
	2	11	102.342	3.03684		14	107	105.658	3.06256		8	59	109.933	3.01187		20	155	108.042	3.00952
	2	12	103.683	3.28112		14	108	106.783	2.90963		8	60	111.742	3.41718		20	156	109.533	3.00091
	2	13	105.125	3.43546		14	109	107.733	3.12271		8	61	113.525	3.47171		20	157	112.142	3.09784
	2	14	105.292	3.0608		14	110	109.017	3.4282		8	62	113.633	3.30329		20	158	113.967	3.2749
	2	15	105.675	3.35476		14	111	110.192	3.12158		8	63	115.683	3.68418		20	159	118.4	3.21739
	2	16	105.867	3.30833		14	112	111.317	3.19875							20	160	120.683	3.54951
											9	64	108.25	2.99861
	3	17	92.5833	3.01574		15	113	100.342	3.06855		9	65	109.208	3.29935		21	161	107.542	3.12621
	3	18	94.4583	2.82809		15	114	101.817	3.30574		9	66	110.517	3.30888		21	162	109.733	3.13524
	3	19	96.0167	2.97265		15	115	103.417	3.17229		9	67	111.442	3.17498		21	163	111.775	3.16643
	3	20	101.275	3.28815		15	116	104.708	3.76649		9	68	112.15	3.42966		21	164	113.367	3.4044
	3	21	103.15	3.26424		15	117	106.292	3.18239		9	69	114.567	3.4199		21	165	115.208	3.25447
	3	22	106.925	3.19179		15	118	107.608	3.04839		9	70	116.242	3.52247		21	166	116.592	3.42917
	3	23	108.042	3.23478		15	119	108.533	3.30894		9	71	117.7	3.51343		21	167	118.25	3.28472
	3	24	110.008	3.27406		15	120	110.683	3.04075		9	72	120.583	3.54657		21	168	121.325	3.43697

## Sheet: Figure 3
Figure 3 raw data
	Ucrit 9 degrees fed fish
		MO2 (mg O2/kg/h)					CoT (mg O2/kg/km)					Tail beat frequency (beats per second)
		U (cm/s)	Trial 1	Trial 2	Trial 3		U (cm/s)	Trial 1	Trial 2	Trial 3			Trial 1				Trial 2				Trial 3
		30	147.705	163.459	158.251		30	136.764	151.351	146.529		U (cm/s)	Fish 1	Fish 2	Fish 3	Fish 4	Fish 1	Fish 2	Fish 3	Fish 4	Fish 1	Fish 2	Fish 3	Fish 4
		45	176.355	176.561	187.06		45	108.861	108.988	115.469		30	1.62075	1.74095	1.74642	1.54273	1.64962	1.66834	1.62285	1.5328	1.59033	1.54751	1.74703	1.65453
		60	219.788	217.04	221.231		60	101.754	100.481	102.422		45	2.10881	2.26655	2.09644	2.20459	2.1796	1.9253	1.95389	2.13584	2.11685	1.93424	1.87336	2.05592
		75	274.692	283.51	285.925		75	101.738	105.004	105.898		60	2.73523	2.72183	2.5974	2.5355	2.26655	2.26655	2.36295	2.53936	2.52781	2.38436	2.52016	2.4728
		90	336.958	348.329	347.081		90	103.999	107.509	107.124		75	3.0303	2.80269	2.99043	2.89855	2.82646	2.99222	2.99581	2.57732	2.89184	2.86697	2.79799	3.07692
												90	3.48675	3.18066	3.36247	3.33333	3.10752	3.18674	3.29164	3.09981	3.09406	3.33333	3.39905	3.19489
	Ucrit 9 degrees fasted fish
		MO2 (mg O2/kg/h)					CoT (mg O2/kg/km)					Tail beat frequency (beats per second)
		U (cm/s)	Trial 13	Trial 14	Trial 15		U (cm/s)	Trial 13	Trial 14	Trial 15			Trial 13				Trial 14				Trial 15
		30	109.113	120.285	114.234		30	101.03	111.375	105.772		U (cm/s)	Fish 1	Fish 2	Fish 3	Fish 4	Fish 1	Fish 2	Fish 3	Fish 4	Fish 1	Fish 2	Fish 3	Fish 4
		45	144.08	130.94	123.728		45	88.9384	80.8274	76.3755		30	1.70765	1.63399	1.66834	1.57828	1.53516	1.58428	1.65125	1.49701	1.4637	1.5024	1.52672	1.49254
		60	186.681	174.554	175.52		60	86.4265	80.8121	81.2594		45	2.04834	1.86916	1.98491	1.89538	1.98491	1.86289	1.91351	1.9516	1.88679	1.97316	1.8498	1.89322
		75	254.315	231.153	230.659		75	94.1909	85.6122	85.4294		60	2.34302	2.46914	2.40269	2.51509	2.46063	2.33536	2.38777	2.44618	2.39578	2.24417	2.28938	2.44738
		90	330.2	311.392	321.889		90	101.914	96.1088	99.3483		75	3.11333	3.09406	3.09406	2.92398	2.85063	2.96209	2.82805	2.91545	2.87191	2.85225	3.03767	2.75938
												90	3.43407	3.23834	3.34672	3.52609	3.53357	3.38983	3.465	3.29381	3.45781	3.72301	3.3761	3.30688
	Ucrit 18 degrees fed fish
		MO2 (mg O2/kg/h)					CoT (mg O2/kg/km)					Tail beat frequency (beats per second)
		U (cm/s)	Trial 7	Trial 8	Trial 9		U (cm/s)	Trial 7	Trial 8	Trial 9			Trial 7				Trial 8				Trial 9
		30	237.899	243.97	204.078		30	220.277	225.898	188.962		U (cm/s)	Fish 1	Fish 2	Fish 3	Fish 4	Fish 1	Fish 2	Fish 3	Fish 4	Fish 1	Fish 2	Fish 3	Fish 4
		45	256.671	279.661	239.866		45	158.439	172.63	148.065		30	1.88466	1.85874	1.79727	1.84094	2.28624	2.05086	1.94175	2.02265	1.79986	2.05423	1.89609	1.82815
		60	301.804	337.414	273.872		60	139.724	156.21	126.793		45	2.21926	2.46548	2.25632	2.32558	2.38777	2.37756	2.38095	2.38777	2.18245	2.24115	2.09468	2.12495
		75	360.018	390.156	336.501		75	133.34	144.502	124.63		60	2.4777	2.74876	2.7533	2.6441	2.81215	2.73973	2.83286	2.77778	2.58532	2.67094	2.62329	2.69833
		90	439.301	495.823	436.455		90	135.587	153.032	134.708		75	3.04321	3.25309	3.07692	3.11915	3.27869	3.30688	3.22581	2.99581	3.23206	3.09981	3.04136	3.08261
		105	477.445	545.204	498.8		105	126.308	144.234	131.958		90	3.82555	3.465	3.78215	3.62845	3.66838	4.26621	3.94322	3.81971	3.79075	3.94945	3.54108	3.7037
												105	4.50857	3.64431	3.73692	4.37445	4.30293	4.44444	4.87805	4.15282	4.40917	4.37445	4.24448	4.22297
	Ucrit 18 degrees fasted fish
		MO2 (mg O2/kg/h)					CoT (mg O2/kg/km)					Tail beat frequency (beats per second)
		U (cm/s)	Trial 19	Trial 20	Trial 21		U (cm/s)	Trial 19	Trial 20	Trial 21			Trial 19				Trial 20				Trial 21
		30	190.477	193	209.737		30	176.368	178.704	194.201		U (cm/s)	Fish 1	Fish 2	Fish 3	Fish 4	Fish 1	Fish 2	Fish 3	Fish 4	Fish 1	Fish 2	Fish 3	Fish 4
		45	207.752	210.362	223.495		45	128.242	129.853	137.96		30	1.80375	1.90042	1.7313	1.77936	1.64096	1.7452	1.63934	1.72058	1.8498	1.94932	1.87617	1.9802
		60	244.423	258.915	264.5		60	113.159	119.868	122.454		45	2.32558	2.02511	2.16732	2.15703	2.00562	1.9755	2.03087	2.01045	2.2604	2.25632	2.21043	2.24014
		75	349.991	336.236	337.785		75	129.626	124.532	125.106		60	2.44978	2.55624	2.6441	2.41313	2.46548	2.52016	2.46184	2.60552	2.5974	2.54712	2.66241	2.5641
		90	433.688	428.85	467.707		90	133.854	132.361	144.354		75	2.97974	2.82167	2.81215	3.05998	2.93083	2.88351	2.83286	3.04692	3.24465	2.95159	3.27011	3.003
		105	497.13	476.949	522.095		105	131.516	126.177	138.12		90	3.41763	3.36247	3.38983	3.27225	3.34672	3.40599	3.35345	3.45543	3.58166	3.5461	3.59454	3.54108
												105	3.76506	3.79939	3.69549	4.44444	4.59559	4.14594	3.99042	3.91236	4.55789	4.57038	4.19815	4.40917
	Sustained 9 degrees fed fish
		MO2 (mg O2/kg/h)					CoT (mg O2/kg/km)					Tail beat frequency (beats per second)
		Time, min	Trial 4	Trial 5	Trial 6		Time, min	Trial 4	Trial 5	Trial 6			Trial 4				Trial 4				Trial 6
		30	290.596	302.398	289.19		30	98.4402	102.438	97.9642		Time, h	Fish 1	Fish 2	Fish 3	Fish 4	Fish 1	Fish 2	Fish 3	Fish 4	Fish 1	Fish 2	Fish 3	Fish 4
		60	329.375	314.844	328.665		60	111.577	106.654	111.336		0	3.41997	2.85225	2.9036	2.83607	3.30469	3.25733	3.4626	2.82167	3.50877	3.0303	3.13873	3.14465
		90	322.912	311.861	324.307		90	109.387	105.644	109.86		0.5	3.10559	2.92398	2.8885	3.0248	3.51617	3.18674	2.97265	3.14268	3.0248	2.95159	3.0581	3.27225
		120	316.1	305.33	319.29		120	107.08	103.431	108.161		1	2.82167	2.87853	2.94118	3.0248	3.00661	3.07692	3.003	3.22581	3.465	2.99581	3.25945	3.20513
		150	315.454	303.427	318.733		150	106.861	102.787	107.972		1.5	2.87191	3.04321	2.81215	3.03582	2.96384	3.07125	3.20513	3.0656	3.14861	3.18066	3.28515	3.01386
		180	315.156	301.215	315.034		180	106.76	102.038	106.719		2	2.87191	2.99581	2.90867	3.0248	3.23206	3.28731	3.15457	3.03582	3.0525	2.96912	3.07692	3.10752
		210	310.731	305.587	311.436		210	105.261	103.519	105.5		2.5	2.88351	2.97974	3.09598	3.14268	3.07692	3.01386	2.8169	2.936	3.0248	2.78707	2.77316	3.14268
		240	309.935	277.661	306.774		240	104.992	94.0587	103.921		3	2.99581	3.1506	2.64831	2.95683	3.0175	3.0012	3.19489	2.84576	2.87853	2.76855	2.88184	3.14465
												3.5	3.10752	2.74574	2.87853	2.77316	2.77778	2.99043	2.95159	3.10174	2.91886	3.06373	2.82326	2.82805
												4	2.87687	2.95159	3.09981	3.02115	2.90867	2.6096	2.94118	3.0303	2.8885	3.07692	2.96912	3.00842
	Sustained 9 degrees fasted fish
		MO2 (mg O2/kg/h)					CoT (mg O2/kg/km)					Tail beat frequency (beats per second)
		Time, min	Trial 16	Trial 17	Trial 18		Time, min	Trial 16	Trial 17	Trial 18			Trial 16				Trial 17				Trial 18
		30	301.886	292.143	292.295		30	102.265	98.9644	99.0158		Time, h	Fish 1	Fish 2	Fish 3	Fish 4	Fish 1	Fish 2	Fish 3	Fish 4	Fish 1	Fish 2	Fish 3	Fish 4
		60	318.73	303.499	315.488		60	107.971	102.811	106.873		0	3.20102	3.21337	2.91375	3.22581	3.21337	3.27225	2.91375	2.92056	3.18674	2.90867	3.20718	3.22581
		90	301.14	282.706	300.367		90	102.012	95.7678	101.75		0.5	2.80741	3.0303	3.24465	3.34672	2.9976	2.97442	2.89855	3.35345	2.84576	2.94118	2.80112	3.04692
		120	280.256	287.479	299.403		120	94.9378	97.3846	101.424		1	2.77778	2.98507	3.15457	2.97796	2.73523	2.80269	2.97442	2.79174	2.74876	2.8169	3.09406	2.94638
		150	283.178	278.921	295.668		150	95.9274	94.4854	100.159		1.5	2.80741	2.78242	3.04321	3.07125	2.70709	2.76396	2.92569	2.91886	2.96912	2.936	2.98507	2.75482
		180	278.33	283.529	292.475		180	94.2851	96.0465	99.077		2	2.89855	3.125	3.21958	2.80741	3.125	2.69251	3.08261	3.01205	2.99581	3.08261	2.96209	2.72628
		210	283.302	279.031	286.09		210	95.9695	94.5226	96.9139		2.5	3.09406	3.03582	2.86205	2.8169	2.9036	2.74876	2.67523	3.0175	2.83768	3.18066	2.85225	2.87853
		240	284.359	279.086	286.21		240	96.3275	94.5412	96.9547		3	2.85714	2.88351	2.97442	2.94118	2.76855	2.75028	2.98507	2.84738	3.003	3.04878	2.83286	2.76702
												3.5	2.86205	3.1746	2.76855	2.99043	2.71592	2.68097	2.79642	2.78707	2.7027	2.89352	2.99043	2.70709
												4	3.13087	2.91545	2.90529	2.97442	2.91886	2.94638	2.96384	2.67094	2.69251	3.16256	3.04692	3.00842
	Sustained 18 degrees fed fish
		MO2 (mg O2/kg/h)					CoT (mg O2/kg/km)					Tail beat frequency (beats per second)
		Time, min	Trial 10	Trial 11	Trial 12		Time, min	Trial 10	Trial 11	Trial 12			Trial 10				Trial 11				Trial 12
		30	462.484	435.273	413.785		30	143.539	135.094	128.425		Time, h	Fish 1	Fish 2	Fish 3	Fish 4	Fish 1	Fish 2	Fish 3	Fish 4	Fish 1	Fish 2	Fish 3	Fish 4
		60	445.141	432.483	418.671		60	138.157	134.228	129.941		0	3.93082	3.91236	4.27716	3.87597	3.5014	3.76506	3.41997	3.43407	3.35345	3.59712	3.64431	3.48675
		90	439.233	423.851	408.077		90	136.323	131.549	126.653		0.5	3.50877	3.40599	3.73972	3.74532	3.4626	3.59454	3.67918	3.87597	3.67647	3.34001	3.45543	3.31345
		120	422.367	424.505	393.372		120	131.089	131.752	122.089		1	3.79939	3.94011	3.92157	3.78215	3.58938	3.67918	3.28515	3.51617	3.51617	3.45543	3.77358	3.36247
		150	412.505	417.792	396.08		150	128.028	129.669	122.93		1.5	3.58938	3.4626	3.78215	3.5014	3.29381	3.64431	3.54862	3.44116	3.44116	3.75657	3.67647	3.1746
		180	415.745	416.005	405.029		180	129.033	129.114	125.707		2	3.5014	3.71471	3.76506	4.05186	3.49162	3.39674	3.53107	3.46981	3.5014	3.427	3.38983	3.30688
		210	423.987	407.025	418.187		210	131.591	126.327	129.791		2.5	3.7037	3.51617	3.47947	3.89105	3.61795	3.25733	3.53107	3.27869	3.43407	3.27869	3.62056	3.61272
		240	413.124	400.573	417.123		240	128.22	124.324	129.461		3	3.41997	3.79939	3.41064	4.08163	3.98089	3.64431	3.34225	3.13873	3.29164	3.56379	3.86698	3.51617
												3.5	3.72856	3.34001	3.58166	4.12201	3.38295	3.56379	3.47947	3.80807	3.34001	3.67107	3.73134	3.29164
												4	3.77358	3.54862	4.05186	3.40368	3.64431	3.25309	3.3761	3.38066	3.72024	3.47947	3.1506	3.56379
	Sustained 18 degrees fasted fish
		MO2 (mg O2/kg/h)					CoT (mg O2/kg/km)					Tail beat frequency (beats per second)
		Time, min	Trial 22	Trial 23	Trial 24		Time, min	Trial 22	Trial 23	Trial 24			Trial 22				Trial 23				Trial 24
		30	482.478	467.467	487.545		30	149.745	145.086	151.317		Time, h	Fish 1	Fish 2	Fish 3	Fish 4	Fish 1	Fish 2	Fish 3	Fish 4	Fish 1	Fish 2	Fish 3	Fish 4
		60	441.692	436.439	449.094		60	137.086	135.456	139.384		0	3.41064	3.0303	3.43171	3.23206	3.47222	3.29815	3.44116	3.54108	3.46981	3.40368	3.29164	3.05998
		90	422.273	411.904	440.296		90	131.059	127.841	136.653		0.5	3.00661	2.97974	3.10752	3.14861	3.1506	2.936	3.13873	3.08261	3.15657	3.04136	2.93083	3.0656
		120	401.696	400.742	421.562		120	124.673	124.377	130.839		1	3.05998	2.93427	3.30033	3.125	2.97974	3.13676	3.11139	3.21958	3.25098	3.10174	3.07692	3.0248
		150	396.96	391.744	433.31		150	123.203	121.584	134.485		1.5	2.8885	2.9976	3.0248	3.25945	2.97442	3.1746	3.04321	2.78707	3.26584	3.09023	2.96912	3.01932
		180	391.908	389.96	439.882		180	121.635	121.03	136.525		2	3.30469	3.09406	3.08833	3.14861	3.01205	3.33333	3.04878	2.94118	3.23206	2.94638	2.90867	3.13676
		210	397.328	415.039	419.182		210	123.317	128.814	130.1		2.5	3.44116	2.98507	3.13087	3.16256	2.99043	2.96209	3.32668	2.83768	3.11139	2.9036	3.31126	3.22581
		240	383.067	435.126	410.643		240	118.891	135.048	127.45		3	3.14861	2.99581	3.22581	2.94811	3.04692	3.05998	2.88351	3.1506	3.13873	3.03582	3.29815	2.87853
												3.5	3.0248	3.05998	3.25309	3.0581	3.21958	3.19285	3.003	3.07125	3.16256	3.0248	3.0012	3.25309
												4	3.38983	3.06373	3.43879	3.21337	3.367	3.10174	3.0656	3.04878	3.21958	3.11333	2.95683	3.08261

## Sheet: Figure 4
Figure 4 raw data
	Ucrit 9 degrees fed fish
	Trial	Uopt (cm/s)	Uopt (BL/s)	Uopt (%Ucrit)	minCoT (mg O2/kg/km)
	1	71.3	2.2599	68.6877	98.2335
	2	69.4	2.14198	67.6043	97.0089
	3	71.6	2.20902	70.5021	100.312
	Ucrit 9 degrees fasted fish
	Trial	Uopt (cm/s)	Uopt (BL/s)	Uopt (%Ucrit)	minCoT (mg O2/kg/km)
	13	58.7	1.74963	57.1608	87.1886
	14	63.1	1.81779	59.1857	78.3156
	15	60.4	1.84568	57.2919	77.4414
	Ucrit 18 degrees fed fish
	Trial	Uopt (cm/s)	Uopt (BL/s)	Uopt (%Ucrit)	minCoT (mg O2/kg/km)
	7	74.5	2.2406	67.4762	127.958
	8	74.3	2.20761	66.7059	143.709
	9	71.5	2.13194	62.6912	122.145
	Ucrit 18 degrees fasted fish
	Trial	Uopt (cm/s)	Uopt (BL/s)	Uopt (%Ucrit)	minCoT (mg O2/kg/km)
	19	66.4	1.88569	56.4326	115.184
	20	68.1	1.91225	60.7951	115.981
	21	67	1.92321	58.6567	118.058

## Sheet: Figure 5
Figure 5 raw data
	Ucrit 9 degrees fed fish
	Trial	Fish	Na+ (mM)	Cl- (mM)	Lactate (mM)	Osmolality (mOsm/kg)	Cortisol (ng/ml)
	1	1	190	147	11.2	380	295.09
	1	2	198	154	8.5	400	195.84
	1	3	204	168	8.8	415	333.97
	1	4	197	156	11.3	404	269.22
	1	5	211	172	12.1	433	244.41
	1	6	195	155	8.8	396	215.81
	1	7	203	165	11.3	405	225.43
	1	8	191	150	10	385	263.35
	2	9	177	143	2.8	361	139.79
	2	10	199	160	8.2	401	122.06
	2	11	195	149	10	387	225.43
	2	12	200	162	10.2	413	227.66
	2	13	193	152	10.8	394	240.65
	2	14	194	151	10.8	407	352.07
	2	15	191	153	10.1	379	207.82
	2	16	201	156	13.8	407	209.77
	3	17	199	165	5	401	275.31
	3	18	187	156	4	381	213.76
	3	19	221	178	9.3	438	266.26
	3	20	192	160	6.2	398	187.38
	3	21	190	152	8.4	381	284.91
	3	22	186	146	8.8	405	300.42
	3	23	202	160	12.9	399	194.96
	3	24	196	156	9.4	398	257.69
	Ucrit 9 degrees fasted fish
	Trial	Fish	Na+ (mM)	Cl- (mM)	Lactate (mM)	Osmolality (mOsm/kg)	Cortisol (ng/ml)
	13	97	204	169	4.6	410	232.25
	13	98	182	152	2.2	371	226.54
	13	99	197	168	2.2	401	244.41
	13	100	194	155	7.2	401	329.7
	13	101	207	168	10.2	421	206.85
	13	102	194	156	8.8	386	202.14
	13	103	192	155	9.2	393	263.35
	13	104	190	154	6.6	386	142.89
	14	105	184	156	2.1	369	86.86
	14	106	191	157	5.5	390	171.46
	14	107	189	159	3.7	392	209.77
	14	108	191	158	5.3	405	152.27
	14	109	185	151	6.1	385	261.91
	14	110	191	159	8.4	389	238.2
	14	111	204	162	13.3	421	153.44
	14	112	194	162	11.1	401	219.99
	15	113	204	170	6	429	214.78
	15	114	200	163	8	406	253.58
	15	115	196	160	7.5	401	288.24
	15	116	198	159	11.1	404	257.69
	15	117	193	159	6.8	409	185.76
	15	118	208	174	9.5	435	241.89
	15	119	198	164	10.6	415	235.79
	15	120	190	154	7.3	388	136.81
	Ucrit 18 degrees fed fish
	Trial	Fish	Na+ (mM)	Cl- (mM)	Lactate (mM)	Osmolality (mOsm/kg)	Cortisol (ng/ml)
	7	49	206	182	3.9	411	239.42
	7	50	190	163	4	380	315.45
	7	51	188	158	5.2	381	244.41
	7	52	215	188	5.6	431	256.31
	7	53	195	165	6.4	395	300.42
	7	54	215	183	9.8	442	276.88
	7	55	195	161	10.2	395	315.45
	7	56	194	159	9.9	396	359.29
	8	57	183	154	3	365	215.81
	8	58	209	175	9.3	421	259.09
	8	59	204	165	11.4	422	260.49
	8	60	225	191	11.7	457	263.35
	8	61	202	163	12.2	410	266.26
	8	62	200	160	12.5	404	327.6
	8	63	210	175	7.8	439	261.91
	9	64	183	152	2.9	381	181.04
	9	65	196	160	6.5	395	364.25
	9	66	194	168	3.4	391	221.06
	9	67	190	153	6.8	384	304.06
	9	68	189	153	8	382	275.31
	9	69	196	164	10	408	300.42
	9	70	196	163	8.3	397	272.24
	9	71	199	165	7.5	408	366.78
	9	72	202	163	12.8	412	278.45
	Ucrit 18 degrees fasted fish
	Trial	Fish	Na+ (mM)	Cl- (mM)	Lactate (mM)	Osmolality (mOsm/kg)	Cortisol (ng/ml)
	19	145	195	166	5.3	402	388.84
	19	146	217	181	12.3	460	314.32
	19	147	220	188	9.1	447	246.44
	19	148	205	170	10.7	414	341.88
	19	149	193	160	8.3	407	431.58
	19	150	199	170	3.6	404	416.49
	19	151	220	187	9.4	441	318.03
	19	152	195	162	7.1	413	305.35
	20	153	203	175	4.6	412	300.17
	20	154	215	183	6.7	443	215.36
	20	155	190	159	2.8	390	310.68
	20	156	218	183	10.2	467	319.91
	20	157	207	176	8.3	426	280.81
	20	158	198	166	5.9	405	238.03
	20	159	194	159	6.7	389	337.71
	20	160	198	165	6.3	397	251.47
	21	161	200	169	2.7	396	282.34
	21	162	200	175	2.7	402	259.33
	21	163	201	171	3.6	398	269.01
	21	164	195	164	10.7	402	266.18
	21	165	227	186	10.5	NA	202.1
	21	166	211	170	10.8	430	291.85
	21	167	212	178	10.1	404	308.89
	21	168	196	161	6.8	403	331.6
